# Supplementary material for: Exploring the Antifungal Activity and Action of Saussurea costus Root Extracts against Candida albicans and Non-albicans Species
Source: Antibiotics (Basel). 2022 Mar 1;11(3):327. doi: 10.3390/antibiotics11030327 (PMC8944531; doi:10.3390/antibiotics11030327)
Supplement: Supplementary file 1 [file antibiotics-11-00327-s001.zip]

Archive with 1 entries (1 files):
- antibiotics-1581555-supplementary.pdf
